# Supplementary material for: Quantum annealing-based route optimization for commercial AGV operating systems in large-scale logistics warehouses
Source: Sci Rep. 2025 Dec 2;15:44047. doi: 10.1038/s41598-025-28481-w (PMC12714809; doi:10.1038/s41598-025-28481-w)
Supplement: Supplementary file 6 — Supplementary Information 6. [file 41598_2025_28481_MOESM6_ESM.zip]

Archive with 5 entries (4 files):
- Validation_Data/
- Validation_Data/Validation_Data_List.pdf
- Validation_Data/Validation_Data_Specification.pdf
- Validation_Data/Validation_Problems_Type1(Scalable_Clustered_Optimization_Methods).zip
- Validation_Data/Validation_Problems_Type2(Benchmark).zip
